# Supplementary material for: Screening a Natural Product-Inspired Library for Anti-Phytophthora Activities
Source: Molecules. 2021 Mar 24;26(7):1819. doi: 10.3390/molecules26071819 (PMC8037946; doi:10.3390/molecules26071819)
Supplement: Supplementary file 1 [file molecules-26-01819-s001.zip]

Archive with 4 entries (4 files):
- Supp Table 1.xlsx
- __MACOSX/._Supp Table 1.xlsx
- __MACOSX/._Supp Tables 2 and 3.docx
- Supp Tables 2 and 3.pdf
