# Supplementary material for: Screening a Natural Product-Inspired Library for Anti-Phytophthora Activities
Source: Molecules. 2021 Mar 24;26(7):1819. doi: 10.3390/molecules26071819 (PMC8037946; doi:10.3390/molecules26071819)
Supplement: Supplementary file 1 [file molecules-26-01819-s001.zip › Supp Table 1.xlsx]

## Sheet: Plate 1
PLATE 1
Position	MW (g mol-1)	Formula	Structure	Brimble Library Reference #	Compound #
A1	329.433	C20H27NO3		830
A2	195.301	C12H21NO		838
A3	289.413	C18H27NO2		840
A4	blank
A5	305.37	C20H19NO2		787
A6	324.417	C20H24N2O2		957
A7	408.495	C26H24N4O		788
A8	257.371	C17H23NO		801	1
A9	548.523	C28H26F6N4O		792	2
A10	178.14	C6H10O6		437	3
A11	277.359	C16H23NO3		812
A12	191.226	C11H13NO2		134
B1	381.508	C24H31NO3		805
B2	233.306	C14H19NO2		97
B3	268.36	C17H20N2O		937
B4	293.401	C17H27NO3		837
B5	556.692	C34H40N2O5		847
B6	216.233	C13H12O3		127
B7	570.718	C35H42N2O5		850
B8	243.386	C14H29NO2		821
B9	303.353	C17H21NO4		851
B10	301.38	C18H23NO3		802
B11	387.469	C22H29NO5		803
B12	267.364	C15H25NO3		834
C1	476.649	C27H44N2O5		844
C2	383.524	C24H33NO3		842
C3	233.306	C14H19NO2		98
C4	247.333	C15H21NO2		99
C5	355.514	C23H33NO2		849
C6	230.259	C14H14O3		128
C7	299.449	C17H33NO3		820
C8	301.38	C18H23NO3		843
C9	186.21	C9H14O4		550
C10	448.596	C25H40N2O5		845	4
C11	357.486	C22H31NO3		839
C12	229.359	C13H27NO2		825
D1	271.396	C15H29NO3		824
D2	269.38	C15H27NO3		828	5
D3	339.428	C21H25NO3		813
D4	216.274	C11H20O4		553
D5	184.194	C11H8N2O		527
D6	556.692	C34H40N2O5		848
D7	281.261	C13H15NO6		622
D8	848.613	C43H44Br2O8		14
D9	301.382	C21H19NO		786
D10	257.369	C14H27NO3		826
D11	186.21	C11H10N2O		529
D12	202.275	C11H10N2S		526
E1	203.237	C12H13NO2		141
E2	188.221	C9H16O4		556
E3	324.417	C20H24N2O2		956
E8 (or E4)	240.297	C16H16O2		138
E5	252.263	C13H16O5		514
E6	251.364	C15H25NO2		835
E7	381.51	C18H23NO4S2		602
E8 (or E4)	257.412	C15H31NO2		822
E9	403.512	C23H33NO5		615
E10	443.534	C28H29NO4		790	6
E11	315.407	C19H25NO3		833
E12	267.364	C15H25NO3		832
F1	248.321	C14H20N2O2		960
F2	403.512	C23H33NO5		613
F3	308.43	C20H24N2O		46
F4	665.611	C36H41BrO7		13
F5	255.353	C14H25NO3		827
F6	265.391	C16H27NO2		836
F7	269.38	C15H27NO3		831
F8	462.622	C26H42N2O5		846
F9	516.671	C32H40N2O4		886
F10	530.698	C33H42N2O4		884	7
F11	516.671	C32H40N2O4		887
F12	239.354	C14H25NO2		875
G1	317.423	C19H27NO3		865
G2	422.517	C25H30N2O4		855
G3	319.438	C19H29NO3		866
G4	498.613	C31H34N2O4		857
G5	486.602	C30H34N2O4		864
G6	436.543	C26H32N2O4		854	8
G7	462.581	C28H34N2O4		856
G8	438.559	C26H34N2O4		862
G9	464.596	C28H36N2O4		863
G10	484.586	C30H32N2O4		858	9
G11	410.506	C24H30N2O4		859
G12	281.39	C16H27NO3		870
H1	281.39	C16H27NO3		874
H2	488.618	C30H36N2O4		885
H3	255.396	C15H29NO2		872
H4	291.428	C18H29NO2		867
H5	323.47	C19H33NO3		871
H6	438.559	C26H34N2O4		861
H7	285.422	C16H31NO3		823
H8	424.533	C25H32N2O4		860
H9	422.517	C25H30N2O4		853
H10	316.307	C20H12O4		1208
H11	322.312	C19H14O5		1215
H12	282.291	C17H14O4		1200

## Sheet: Plate 2
PLATE 2
Position	MW (g mol-1)	Formula	Structure	Brimble Library Reference #	Compound #
A1	282.291	C17H14O4		1202
A2	320.339	C20H16O4		1207
A3	320.339	C20H16O4		1210
A4	362.418	C23H22O4		1205
A5	280.275	C17H12O4		1231
A6	350.322	C20H14O6		1240
A7	364.348	C21H16O6		1260
A8	334.322	C20H14O5		1238
A9	348.349	C21H16O5		1247	10
A10	350.322	C20H14O6		1227
A11	312.274	C17H12O6		1249
A12	418.437	C22H26O8		1309
B1	234.205	C12H10O5		1326
B2	298.333	C18H18O4		1324
B3	308.285	C18H12O5		1230
B4	334.364	C18H22O6		1352
B5	348.392	C22H20O4		1216
B6	280.275	C17H12O4		1241
B7	308.285	C18H12O5		1263
B8	287.287	C16H15O5		1343
B9	326.343	C19H18O5		1221
B10	308.328	C19H16O4		1214
B11	334.365	C21H18O4		1204
B12	282.248	C16H10O5		1234
C1	366.794	C21H15ClO4		1239
C2	390.384	C20H22O8		1329
C3	413.26	C18H21BrO6		1346
C4	317.356	C18H21O5		1341
C5	348.39	C19H24O6		1342
C6	280.275	C17H12O4		1217
C7	228.25	C14H12O3		1888
C8	397.26	C18H21BrO5		1347
C9	395.965	C25H30ClNO		1813
C10	288.295	C16H16O5		1301
C11	blank
C12	273.24	C14H11NO5		1832
D1	438.002	C27H32ClNO2		1802
D2	611.17	C37H39ClN2O4		1814
D3	611.17	C37H39ClN2O4		1794
D4	395.965	C25H30ClNO		1800
D5	396.38	C17H25N4O5P		1841
D6	243.26	C14H13NO3		1831	11
D7	243.26	C14H13NO3		1830	12
D8	375.546	C26H33NO		1822
D9	590.751	C38H42N2O4		1796
D10	375.546	C26H33NO		1817
D11	423.36	C19H22NO8P		1840
D12	609.154	C37H37ClN2O4		1816
E1	590.751	C38H42N2O4		1808
E2	395.965	C25H30ClNO		1798
E3	283.406	C16H29NO3		869
E4	229.296	C10H15NO3S		1438
E5	277.337	C11H19NO5S		1452
E6	281.266	C15H11N3O3		1638
E7	285.255	C14H11N3O4		1603
E8	237.257	C14H11N3O		1605
E9	268.27	C15H12N2O3		1574
E10	189.26	C12H15NO		1561
E11	204.19	C10H8N2O3		1578
E12	189.22	C10H11N3O		1736
F1	189.21	C11H11NO2		1685
F2	237.257	C14H11N3O		1600
F3	267.24	C14H9N3O3		1604
F4	280.33	C17H16N2O2		1568
F5	212.21	C12H8N2O2		1543
F6	267.24	C14H9N3O3		1595
F7	233.333	C12H15N3S		1647
F8	247.25	C12H13N3O3		1737
F9	337.497	C20H35NO3		1974
F10	367.234	C17H19BrO4		1919
F11	168.195	C11H8N2		1960
F12	338.395	C18H26O6		1950
G1	408.49	C24H28N2O4		852
G2	438.002	C27H32ClNO2		1795
G3	blank
G4	334.324	C16H18N2O6		241
G5	320.34	C16H20N2O5		246
G6	332.394	C18H24N2O4		271
G7	320.337	C17H20O6		699
G8	294.3	C15H18O6		711
G9	blank
G10	278.302	C18H14O3		1201	13
G11	254.29	C11H18N4O3		977
G12	306.45	C18H30N2O2		1085
H1	343.38	C18H21N3O4		1170
H2	445.51	C26H27N3O4		1171
H3	271.107	C11H11BrO3		1769
H4	438.002	C27H32ClNO2		1781
H5	395.965	C25H30ClNO		1782
H6	403.52	C22H33N3O4		1475
H7	438.68	C27H38O3Si		1498
H8	330.38	C19H22O5		1512
H9	287.267	C15H13NO5		2001
H10	287.267	C15H13NO5		2006
H11	211.22	C10H13NO4		2015
H12	234.3	C14H18O3		2020

## Sheet: Plate 3
PLATE 3
Position	MW (g mol-1)	Formula	Structure	Brimble Library Reference #	Compound #
A1	289.38	C17H23NO3		100
A2	168.2	C8H12N2O2		179
A3	195.31	C12H21NO		89
A4	229.24	C9H15N3O4		160
A5	257.29	C11H19N3O4		159
A6	247.34	C15H21NO2		99
A7	315.33	C13H21N3O6		217
A8	185.22	C9H15NO3		248
A9	329.35	C14H23N3O6		218
A10	223.23	C11H13NO4		219
A11	282.23	C10H19O7P		189
A12	309.2	C12H21BrO4		200
B1	233.31	C14H19NO2		97
B2	233.31	C14H19NO2		98
B3	227.31	C15H17NO		914
B4	176.26	C12H16O		961
B5	232.33	C14H20N2O		930
B6	114.15	C5H10N2O		935
B7	221.3	C13H19NO2		890
B8	366.39	C16H31O7P		187
B9	220.32	C13H20N2O		907
B10	200.28	C11H20O3		1490
B11	200.66	C10H13ClO2		2027
B12	179.17	C9H9NO3		2139
C1	237.21	C11H11NO5		2140
C2	251.24	C12H13NO5		2141
C3	255.27	C15H13NO3		2142
C4	209.2	C10H11NO4		2143
C5	126.2	C8H14O		114
C6	291.43	C18H29NO2		1092
C7	140.18	C8H12O2		1922
C8	187.19	C8H13NO4		1913
C9	142.24	C9H18O		1965
C10	196.29	C12H20O2		1966
C11	208.26	C12H16O3		1007
C12	252.27	C13H16O5		514
D1	170.21	C9H14O3		554
D2	273.13	C11H13BrO3		591
D3	208.26	C12H16O3		593
D4	332.4	C18H24N2O4		271
D5	99.13	C5H9NO		345
D6	178.03	C5H8BrNO		346
D7	115.13	C5H9NO2		349
D8	88.11	C4H8O2		468

## Sheet: Plate 4
PLATE 4
Position	MW (g mol-1)	Formula	Structure	Brimble Library Reference #	Compound #
A1	566.69	C36H38O6		29
A2	222.24	C12H14O4		33
A3	220.27	C13H16O3		34
A4	341.46	C23H23N3		59	14
A5	195.31	C12H21NO		89
A6	174.2	C11H10O2		96
A7	151.21	C9H13NO		95
A8	367.5	C25H25N3		61	15
A9	336.48	C22H28N2O		53	16
A10	126.2	C8H14O		114
A11	148.2	C10H12O		118	17
A12	144.17	C7H12O3		35
B1	180.2	C10H12O3		124
B2	164.16	C9H8O3		122
B3	180.2	C10H12O3		121
B4	214.26	C14H14O2		125
B5	178.19	C10H10O3		123
B6	330.38	C18H22N2O4		167
B7	314.34	C13H22N4O5		156
B8	329.35	C14H23N3O6		157
B9	148.16	C9H8O2		132
B10	301.3	C12H19N3O6		154
B11	204.22	C9H16O5		420
B12	239.21	C8H18NO5P		425
C1	277.33	C11H19NO5S		1432
C2	184.24	C12H12N2		528
C3	289.4	C19H15NS		531
C4	182.23	C12H10N2		533
C5	239.23	C14H9NO3		534
C6	149.15	C7H7N3O		946
C7	184.21	C8H8O3S		1401
C8	190.2	C11H10O3		1410
C9	145.16	C9H7NO		1411
C10	160.17	C10H8O2		1412
C11	387.48	C21H29N3O4		965
C12	182.22	C9H14N2O2		254
D1	241.29	C12H19NO4		461
D2	100.12	C5H8O2		470
D3	155.2	C8H13NO2		313
D4	235.24	C12H13NO4		360
D5	350.48	C18H26N2O3S		498
D6	284.44	C17H32O3		601
D7	207.19	C10H9NO4		581
D8	177.2	C10H11NO2		582
D9	309.41	C20H23NO2		275
D10	334.62	C14H14Cl3NO2		359
D11	241.29	C12H19NO4		274
D12	187.19	C8H13NO4		462
E1	312.49	C16H24O2S2		483
E2	349.47	C20H31NO4		618
E3	277.32	C15H19NO4		619
E4	158.2	C8H14O3		716
E5	243.28	C10H13NO4S		723
E6	163.17	C6H13NO4		750
E7	163.22	C10H13NO		768	18
E8	159.23	C8H17NO2		767	19
E9	257.29	C12H19NO5		776
E10	294.4	C19H22N2O		785
E11	345.39	C19H23NO5		794
E12	370.45	C21H26N2O4		795
F1	353.46	C19H31NO5		809
F2	253.35	C17H19NO		651
F3	169.22	C9H15NO2		652
F4	478.5	C27H26O8		680
F5	217.06	C8H9BrO2		679
F6	237.26	C12H15NO4		1307
F7	205.17	C9H7N3O3		1573
F8	175.23	C11H13NO		1566
F9	223.28	C15H13NO		1548
F10	239.11	C11H11BrO		1564
F11	205.31	C12H19N3		1057
F12	151.25	C10H17N		1055
G1	220.22	C9H16O6		438
G2	291.43	C18H29NO2		1092
G3	163.22	C10H13NO		1472
G4	231.72	C14H14ClN		1467
G5	236.32	C16H16N2		1487
G6	343.47	C20H29N3O2		1482
G7	159.14	C9H5NO2		1535
G8	330.38	C19H22O5		1512
G9	262.31	C15H18O4		1464	20
G10	189.26	C12H15NO		1561
G11	389.58	C24H39NO3		1753
G12	403.56	C24H37NO4		1755
H1	218.2	C9H14O6		1072
H2	325.88	C18H28ClNO2		1086
H3	220.32	C13H20N2O		907
H4	380.59	C21H36N2O2S		898	21
H5	268.36	C17H20N2O		938
H6	218.3	C13H18N2O		924
H7	198.22	C13H10O2		1879
H8	276.24	C14H12O6		1877
H9	323.19	C15H15BrO3		1914
H10	273.08	C10H9BrO4		1926
H11	234.3	C16H14N2		1902
H12	282.34	C18H18O3		1898
